# Supplementary material for: The Structure of a Conserved Telomeric Region Associated with Variant Antigen Loci in the Blood Parasite Trypanosoma congolense
Source: Genome Biol Evol. 2018 Aug 25;10(9):2458–73. doi: 10.1093/gbe/evy186 (PMC6152948; doi:10.1093/gbe/evy186)
Supplement: Supplementary Data [file evy186_supp.zip]

Archive with 2 entries (2 files):
- Supplementary_Figures.pdf
- SupplementaryFile1.txt
