# Supplementary material for: The Structure of a Conserved Telomeric Region Associated with Variant Antigen Loci in the Blood Parasite Trypanosoma congolense
Source: Genome Biol Evol. 2018 Aug 25;10(9):2458–73. doi: 10.1093/gbe/evy186 (PMC6152948; doi:10.1093/gbe/evy186)
Supplement: Supplementary Data [file evy186_supp.zip › SupplementaryFile1.txt]

Supplementary File 1. List of sequence contigs used for the analysis of phylogenetic relationships of conserved non-coding elements when found within the same conserved telomeric regions. 

CNE1-CNE2:
scf7180000002366
scf7180000002384
scf7180000002447
scf7180000002473
scf7180000002484
scf7180000002493
scf7180000002493
scf7180000002508
scf7180000002516
scf7180000002517
scf7180000002526
scf7180000002531
scf7180000002537
scf7180000002538
scf7180000002691
scf7180000002693
scf7180000002702
scf7180000002723
scf7180000002725
scf7180000002730
scf7180000002734
scf7180000002736
scf7180000002739
scf7180000002754
scf7180000002756
scf7180000002757
scf7180000002758
scf7180000002759


CNE1-CNE3:
scf7180000002237
scf7180000002375
scf7180000002421
scf7180000002433
scf7180000002436
scf7180000002453
scf7180000002455
scf7180000002458
scf7180000002468
scf7180000002528
scf7180000002560
scf7180000002695
scf7180000002746
scf7180000002747
scf7180000002753


CNE1-CNE4:
scf7180000002423
scf7180000002663
scf7180000002738
scf7180000002746
scf7180000002750
scf7180000002751

CNE3-CNE4:
scf7180000002631
scf7180000002746
PQVL01000796.1
PQVL01000797.1
PQVL01000571.1
PQVL01000368.1
